# Supplementary material for: Gastrointestinal Symptoms of and Psychosocial Changes in Inflammatory Bowel Disease: A Nursing-Led Cross-Sectional Study of Patients in Clinical Remission
Source: Medicina (Kaunas). 2020 Jan 20;56(1):45. doi: 10.3390/medicina56010045 (PMC7022245; doi:10.3390/medicina56010045)
Supplement: Supplementary file 1 [file medicina-56-00045-s001.zip]

Archive with 8 entries (7 files):
- supplementary files/
- __MACOSX/._supplementary files
- supplementary files/Supplementary Table 1 .docx
- __MACOSX/supplementary files/._Supplementary Table 1 .docx
- supplementary files/Supplementary Table 2  .docx
- __MACOSX/supplementary files/._Supplementary Table 2  .docx
- supplementary files/Supplementary Table 3.xlsx
- __MACOSX/supplementary files/._Supplementary Table 3.xlsx
