# Supplementary material for: Gastrointestinal Symptoms of and Psychosocial Changes in Inflammatory Bowel Disease: A Nursing-Led Cross-Sectional Study of Patients in Clinical Remission
Source: Medicina (Kaunas). 2020 Jan 20;56(1):45. doi: 10.3390/medicina56010045 (PMC7022245; doi:10.3390/medicina56010045)
Supplement: Supplementary file 1 [file medicina-56-00045-s001.zip › supplementary files/Supplementary Table 3.xlsx]

## Sheet: Table
	Supplementary Table 3
		Age	Gender	BMI	Disease duration	Gastroesophageal Reflux	Age	Gender	BMI	Disease duration	Distrupted swallowing	Age	Gender	BMI	Disease duration	Nausea and vomiting	Age	Gender	BMI	Disease duration	Belly Pain	Age	Gender	BMI	Disease duration	Diarrhea	Age	Gender	BMI	Disease duration	Gas and Bloating
Depression	P-value	0.596	0.487	0.49	0.817	0.000356732	0.75	0.515	0.695	0.767	0.18	0.134	0.869	0.099	0.762	9.60841e-06	0.733	0.371	0.429	0.426	6.08594e-05	0.817	0.976	0.269	0.327	0.002	0.508	0.422	0.463	0.874	0.001
	Unstandardized Coefficient B	-0.001	0.04	0.005	-0.001	0.212	-0.001	0.042	0.003	-0.001	0.1	-0.004	-0.009	0.012	0.001	0.299	-0.001	-0.054	0.006	-0.003	0.249	-0.001	-0.002	0.009	-0.004	0.199	-0.002	0.047	0.005	-0.001	0.209
	95% CI (lower-upper)	-0.006 - 0.004	-0.075 - 0.154	-0.009 - 0.019	-0.008 - 0.007	0.101 - 0.323	-0.006 - 0.005	-0.086 - 0.17	-0.013 - 0.019	-0.009 - 0.007	-0.048 - 0.247	-0.008 - 0.001	-0.118 - 0.1	-0.002 - 0.026	-0.006 - 0.008	0.177 - 0.421	-0.005 - 0.004	-0.175 - 0.066	-0.008 - 0.019	-0.01 - 0.004	0.135 - 0.363	-0.005 - 0.004	-0.124 - 0.12	-0.007 - 0.024	-0.012 - 0.004	0.078 - 0.321	-0.007 - 0.003	-0.07 - 0.164	-0.009 - 0.02	-0.008 - 0.007	0.088 - 0.331
Ansiety	P-value	0.924	0.8	0.859	0.625	0.001	0.985	0.824	0.999	0.59	0.159	0.423	0.358	0.385	0.939	0.000412821	0.969	0.035	0.671	0.232	3.60987e-06	0.896	0.249	0.362	0.152	0.000147354	0.715	0.871	0.705	0.673	0.000190038
	Unstandardized Coefficient B	-0.000239297	-0.015	0.001	-0.002	0.196	5.109e-05	-0.015	4.502e-07	-0.002	0.107	-0.002	-0.055	0.007	-0.000292359	0.252	8.622e-05	-0.126	0.003	-0.004	0.287	0.000313986	-0.069	0.007	-0.005	0.242	-0.001	-0.009	0.003	-0.002	0.241
	95% CI (lower-upper)	-0.005 - 0.005	-0.135 - 0.105	-0.014 - 0.016	-0.01 - 0.006	0.08 - 0.313	-0.005 - 0.006	-0.145 - 0.116	-0.017 - 0.017	-0.011 - 0.006	-0.043 - 0.257	-0.007 - 0.003	-0.176 - 0.065	-0.009 - 0.022	-0.008 - 0.007	0.118 - 0.386	-0.004 - 0.005	-0.242 - -0.009	-0.011 - 0.016	-0.011 - 0.003	0.176 - 0.397	-0.004 - 0.005	-0.188 - 0.05	-0.008 - 0.022	-0.013 - 0.002	0.124 - 0.361	-0.006 - 0.004	-0.125 - 0.106	-0.012 - 0.017	-0.009 - 0.006	0.121 - 0.361
Fatigue	P-value	0.428	0.394	0.572	0.316	0.005	0.518	0.422	0.7	0.391	0.2	0.172719	0.782468	0.257416	0.173988	0.00216156	0.474	0.513	0.449	0.589	0.000138572	0.563	0.836	0.32	0.762	0.005	0.352	0.345	0.52	0.29	0.005
	Unstandardized Coefficient B	-0.002	0.059	0.005	0.004	0.197	-0.002	0.059	0.004	0.004	0.109	-0.00403563	0.019073	0.0100837	0.00599097	0.247817	-0.002	-0.046	0.006	0.002	0.272	-0.002	0.015	0.009	0.001	0.204	-0.003	0.065	0.006	0.005	0.207
	95% CI (lower-upper)	-0.008 - 0.003	-0.078 - 0.195	-0.012 - 0.022	-0.004 - 0.013	0.064 - 0.329	-0.008 - 0.004	-0.087 - 0.205	-0.015 - 0.022	-0.005 - 0.013	-0.059 - 0.277	-0.01 - 0.002	-0.119 - 0.157	-0.008 - 0.028	-0.003 - 0.015	0.094 - 0.402	-0.007 - 0.003	-0.185 - 0.094	-0.01 - 0.022	-0.006 - 0.011	0.139 - 0.404	-0.007 - 0.004	-0.127 - 0.156	-0.009 - 0.027	-0.008 - 0.01	0.063 - 0.346	-0.008 - 0.003	-0.072 - 0.202	-0.012 - 0.023	-0.004 - 0.013	0.065 - 0.35
Sleep Disturbance	P-value	0.885	0.507	0.079	0.125	0.018	0.782	0.559	0.141	0.133	0.485	0.56	0.183	0.013	0.222	0.001	0.78	0.116	0.068	0.061	0.009	0.77	0.104	0.008	0.012	0.000152084	0.964	0.544	0.055	0.133	0.006
	Unstandardized Coefficient B	0.000143032	-0.016	0.005	-0.002	0.056	0.000289965	-0.015	0.005	-0.002	0.02	-0.001	-0.031	0.007	-0.002	0.089	0.00027	-0.04	0.005	-0.003	0.065	0.000262241	-0.037	0.008	-0.004	0.091	-4.398e-05	-0.014	0.006	-0.002	0.069
	95% CI (lower-upper)	-0.002 - 0.002	-0.063 - 0.031	-0.001 - 0.011	-0.005 - 0.001	0.01 - 0.101	-0.002 - 0.002	-0.064 - 0.035	-0.002 - 0.011	-0.006 - 0.001	-0.037 - 0.077	-0.003 - 0.001	-0.076 - 0.015	0.002 - 0.013	-0.005 - 0.001	0.038 - 0.14	-0.002 - 0.002	-0.091 - 0.01	-0.00041 - 0.011	-0.006 - 0.00013	0.017 - 0.113	-0.002 - 0.002	-0.081 - 0.008	0.002 - 0.013	-0.007 - -0.001	0.046 - 0.135	-0.002 - 0.002	-0.06 - 0.032	-0.002 - 0.002 - 0,771	-0.005 - 0.001	0.021 - 0.116
Pain interference	P-value	0.677	0.176	0.988	0.727	0.014	0.6	0.221	0.932	0.83	0.024	0.182	0.512	0.365	0.394	0.000102685	0.755	0.903	0.931	0.955	0.002	0.771	0.576	0.477	0.623	0.001	0.545	0.147	0.908	0.678	0.005
	Unstandardized Coefficient B	-0.001	0.08	-0.000112188	0.001	0.145	-0.001	0.073	0.001	0.001	0.159	-0.003	0.036	0.006	0.003	0.257	-0.001	0.008	0.001	-0.000206737	0.19	-0.001	0.032	0.005	-0.002	0.21	-0.001	0.084	0.001	0.002	0.173
	95% CI (lower-upper)	-0.006 - 0.004	-0.037 - 0.197	-0.015 - 0.015	-0.006 - 0.009	0.031 - 0.259	-0.006 - 0.004	-0.046 - 0.192	-0.014 - 0.016	-0.007 - 0.008	0.022 - 0.295	-0.008 - 0.002	-0.074 - 0.146	-0.008 - 0.02	-0.004 - 0.01	0.135 - 0.379	-0.005 - 0.004	-0.116 - 0.131	-0.014 - 0.015	-0.008 - 0.007	0.073 - 0.306	-0.005 - 0.004	-0.082 - 0.146	-0.009 - 0.02	-0.009 - 0.005	0.096 - 0.323	-0.006 - 0.003	-0.031 - 0.199	-0.014 - 0.015	-0.006 - 0.009	0.053 - 0.293
Satisfaction in social role	P-value	0.461	0.266	0.907	0.725	0.000348607	0.439	0.313	0.777	0.828	0.119	0.785	0.554	0.8	0.529	0.008	0.338	0.966	0.823	0.977	0.008	0.319	0.424	0.84	0.998	0.216	0.486	0.245	0.829	0.716	0.025
	Unstandardized Coefficient B	-0.002	-0.062	0.001	-0.001	-0.206	-0.002	-0.063	0.002	-0.001	-0.112	-0.001	-0.036	-0.002	-0.002	-0.185	-0.002	-0.003	0.002	0.000111308	-0.166	-0.003	-0.052	0.002	-8.348e-06	-0.08	-0.002	-0.07	0.002	-0.001	-0.143
	95% CI (lower-upper)	-0.006 - 0.003	-0.173 - 0.049	-0.013 - 0.015	-0.008 - 0.006	-0.314 - -0.098	-0.007 - 0.003	-0.186 - 0.061	-0.013 - 0.018	-0.009 - 0.007	-0.254 - 0.03	-0.006 - 0.004	-0.156 - 0.085	-0.017 - 0.013	-0.01 - 0.005	-0.319 - -0.051	-0.007 - 0.003	-0.131 - 0.125	-0.013 - 0.016	-0.008 - 0.008	-0.287 - -0.045	-0.008 - 0.003	-0.18 - 0.077	-0.015 - 0.018	-0.008 - 0.008	-0.208 - 0.048	-0.007 - 0.003	-0.19 - 0.05	-0.014 - 0.017	-0.009 - 0.006	-0.267 - -0.018
Physical function	P-value	0.327	0.078	0.135	0.681	0.008	0.274	0.087	0.253	0.667	0.552	0.52	0.17	0.104	0.855	0.055	0.25	0.305	0.193	0.541	0.1	0.24	0.161	0.159	0.483	0.181	0.323	0.075	0.198	0.711	0.165
	Unstandardized Coefficient B	-0.002	-0.097	-0.01	0.001	-0.145	-0.003	-0.101	-0.009	0.002	-0.04	-0.002	-0.08	-0.012	0.001	-0.126	-0.003	-0.064	-0.009	0.002	-0.098	-0.003	-0.084	-0.011	0.003	-0.08	-0.002	-0.103	-0.009	0.001	-0.083
	95% CI (lower-upper)	-0.007 - 0.002	-0.206 - 0.011	-0.024 - 0.003	-0.006 - 0.008	-0.251 - -0.04	-0.008 - 0.002	-0.218 - 0.015	-0.023 - 0.006	-0.006 - 0.009	-0.174 - 0.094	-0.006 - 0.003	-0.195 - 0.035	-0.027 - 0.003	-0.007 - 0.008	-0.254 - 0.003	-0.006 - 0.009 -	-0.174 - 0.094 -	-0.006 - 0.003 -	-0.195 - 0.035 -	-0.027 - 0.003 -	-0.008 - 0.002	-0.202 - 0.035	-0.026 - 0.004	-0.005 - 0.01	-0.198 - 0.038	-0.007 - 0.002	-0.218 - 0.011	-0.024 - 0.005	-0.006 - 0.009	-0.202 - 0.035
	Data were analyzed using linear regression analysis adjusted for Age, Gender, BMI and Disease Duration. Values were log transformed before entering the model.
